# Supplementary material for: Khdrbs1 drives re-differentiation of bipotential progenitor cells by inhibiting p53 in zebrafish biliary-mediated liver regeneration
Source: Development. 2025 Feb 28;152(4):DEV204266. doi: 10.1242/dev.204266 (PMC11928054; doi:10.1242/dev.204266)
Supplement: Table S1. Primer sequences used for probe synthesis in WISH and FISH [file develop-152-204266-TableS1.xlsx]

## Sheet: Table S1
Table S1. Primer sequences used for probe synthesis in WISH and FISH
Gene	Primer	Nucleotide sequence (5' to 3', T7/SP6 underlined)
apoa2	forward	ATGAAGCTGACATTCGCTCTCAT
apoa2	reverse	ATTGTAATACGACTCACTATAGGGGCTGGACGGGATGTTATTTTCCTG
bhmt	forward	GGCTCAAATGTCATGCAGAC
bhmt	reverse	ATTGTAATACGACTCACTATAGGGCTCAGTGTGTCTCAGTGTTTAGC
ccnd1	forward	CTGCGAAGTGGATACCATAAG
ccnd1	reverse	ATTTAGGTGACACTATAGACGAGGTATTGGTCAGATGG
ccng1	forward	CTCTGTGGACTCCGCGTCATC
ccng1	reverse	ATTGTAATACGACTCACTATAGGGGTGATGACAGTCAAGCCATTC
cp	forward	GATCTGAGACAGACATCCAC
cp	reverse	ATTGTAATACGACTCACTATAGGGCAGGTTGCCGAAGACTAAAC
gc	forward	CAGAAGTTCCCGAATGGTAC
gc	reverse	ATTGTAATACGACTCACTATAGGGGGTTTGGATTCATCGCAGAG
hnf4a	forward	CAGACAGTGCATAGTGGACA
hnf4a	reverse	ATTGTAATACGACTCACTATAGGGCTGCTATCAGATGGCCTCTTG
khdrbs1a	forward	CTGTTCGCCTCCAAGAGTGTG
khdrbs1a	reverse	ATTGTAATACGACTCACTATAGGGGCAGGTGTCATTCTGGCAGC
khdrbs1b	forward	CGTCCTTCACACACGCCATG
khdrbs1b	reverse	ATTGTAATACGACTCACTATAGGGCGACGCGTTGGGTGACGTTC
mdm2	forward	GTGGAGTTTGAGGTGGAGTC
mdm2	reverse	ATTTAGGTGACACTATAGACAGGAGGAGGTATATTTCAG
myca	forward	CCAGCGAGGACATTTGGAAG
myca	reverse	ATTTAGGTGACACTATAGACTTGCGCTGCTTCACATGCC
tfa	forward	GAGAAAATCAAGCGCAAAGAAGC
tfa	reverse	ATTGTAATACGACTCACTATAGGGAGCCCCATCATAGCCATAATACTG
ttr	forward	CAGTTCTGCTCGAACATGGC
ttr	reverse	ATTGTAATACGACTCACTATAGGGGATGTCAGTCATGTGCCTTG
tp53	forward	TCTCCCACCAACATCCACTGT
tp53	reverse	ATTTAGGTGACACTATAGACTACGTTTGGTCCCAGTGGTG
