# Supplementary material for: Khdrbs1 drives re-differentiation of bipotential progenitor cells by inhibiting p53 in zebrafish biliary-mediated liver regeneration
Source: Development. 2025 Feb 28;152(4):DEV204266. doi: 10.1242/dev.204266 (PMC11928054; doi:10.1242/dev.204266)
Supplement: Table S2. Primer sequences used for qPCR [file develop-152-204266-TableS2.xlsx]

## Sheet: Table S2
Table S2. Primer sequences used for qPCR
Gene	Primer	Nucleotide sequence (5' to 3')
ccng1	forward	GATGAGGATGGAGAAGATCAT
ccng1	reverse	GCATGCCTTTAACTGTGCCTC
cdkn1a	forward	CAGCAGAAACGGCCCTGTGAG
cdkn1a	reverse	GGCCACTAGACGCTTCTTGGCT
eef1a1l1	forward	CTGGAGGCCAGCTCAAACAT
eef1a1l1	reverse	ATCAAGAAGAGTAGTACCGCTAGCATTAC
foxa3	forward	CTCCGTGAAGATGGAATCTCA
foxa3	reverse	CCTCCACCCATGCTGGATAATG
hhex	forward	CCGAACTCCTCTTTCACCAGCCT
hhex	reverse	GGACGCGTACTGGGACAGAACC
khdrbs1a	forward	CCCAACAGCAACAAGAGGAAG
khdrbs1a	reverse	CACACTCTTGGAGGCGAACAG
khdrbs1b	forward	CGCCATGAAACTTATATCAGCAG
khdrbs1b	reverse	CTGCGGTCCAAGGATCTTCCCAAC
mdm2	forward	GATACAGATTCAGACTCTCGCTCA
mdm2	reverse	CGGTGCAGGCCACCAATCACGC
tp53(FL)	forward	CAGCCATCCACTCTCCCACCAAC
tp53(FL)	reverse	GCAACGTCCACCACCATTTGAACG
∆113tp53	forward	GGGAGATGTTGGTCTTTTTATGC
∆113tp53	reverse	GCCAGCTGACAGAAGAGTTTATTCAG
sox9b	forward	CGGCTCAGCAGAGTCTGAAGATG
sox9b	reverse	CTGTTTTAGGGGTGGTGGGTGG
